# Supplementary material for: Spelling acquisition in a consistent orthography: The facilitatory effect of syllable frequency in novice spellers
Source: PLoS One. 2022 Nov 14;17(11):e0277700. doi: 10.1371/journal.pone.0277700 (PMC9662710; doi:10.1371/journal.pone.0277700)
Supplement: S1 Dataset — (XLS) [file pone.0277700.s006.xls]

## Sheet: Foglio1
N. participants	Observational moment	Gender	Age	Short Word HFs	Short Word LFs	Long Word HFs	Long Word LFs	Accuracy	Short Word HFs%	Short Word LFs%	Long Word HFs%	Long Word LFs%	Accuracy%
1	2	M	6.79726	8	5	1	2	16	53.3333	33.3333	6.66667	13.3333	26.6667
2	2	F	6.67945	4	8	2	3	17	26.6667	53.3333	13.3333	20	28.3333
3	2	F	6.89315	9	6	4	5	24	60	40	26.6667	33.3333	40
4	2	M	7.13973	3	8	6	4	21	20	53.3333	40	26.6667	35
5	2	F	6.92329	9	10	3	9	31	60	66.6667	20	60	51.6667
6	2	M	6.21096	11	9	4	6	30	73.3333	60	26.6667	40	50
7	2	F	6.92603	8	6	8	7	29	53.3333	40	53.3333	46.6667	48.3333
8	2	M	6.27123	11	11	6	6	34	73.3333	73.3333	40	40	56.6667
9	2	M	7.20548	10	14	6	8	38	66.6667	93.3333	40	53.3333	63.3333
10	2	F	6.61096	11	12	6	9	38	73.3333	80	40	60	63.3333
11	2	M	7.05753	10	11	10	9	40	66.6667	73.3333	66.6667	60	66.6667
12	2	M	6.23562	10	13	6	8	37	66.6667	86.6667	40	53.3333	61.6667
13	2	M	6.86849	13	13	7	7	40	86.6667	86.6667	46.6667	46.6667	66.6667
14	2	M	7.2137	15	13	8	7	43	100	86.6667	53.3333	46.6667	71.6667
15	2	M	6.5726	15	13	7	8	43	100	86.6667	46.6667	53.3333	71.6667
16	2	M	6.98082	12	11	12	9	44	80	73.3333	80	60	73.3333
17	2	F	6.92877	13	11	12	11	47	86.6667	73.3333	80	73.3333	78.3333
18	2	M	6.28767	10	9	14	11	44	66.6667	60	93.3333	73.3333	73.3333
19	2	M	7.10959	13	9	10	13	45	86.6667	60	66.6667	86.6667	75
20	2	F	6.40548	15	13	10	7	45	100	86.6667	66.6667	46.6667	75
21	2	M	6.95616	13	11	14	10	48	86.6667	73.3333	93.3333	66.6667	80
22	2	M	6.84932	12	11	12	14	49	80	73.3333	80	93.3333	81.6667
23	2	M	7.18082	14	15	13	11	53	93.3333	100	86.6667	73.3333	88.3333
24	2	F	6.64932	10	13	15	11	49	66.6667	86.6667	100	73.3333	81.6667
25	2	M	6.93699	11	14	14	12	51	73.3333	93.3333	93.3333	80	85
26	2	M	7.10137	12	12	14	13	51	80	80	93.3333	86.6667	85
27	2	M	6.77808	13	14	13	12	52	86.6667	93.3333	86.6667	80	86.6667
28	2	F	6.25479	13	13	14	12	52	86.6667	86.6667	93.3333	80	86.6667
29	2	M	6.58356	14	13	12	13	52	93.3333	86.6667	80	86.6667	86.6667
30	2	M	6.83562	14	12	14	15	55	93.3333	80	93.3333	100	91.6667
31	2	F	6.70685	15	15	13	14	57	100	100	86.6667	93.3333	95
32	2	F	7.36986	14	15	14	13	56	93.3333	100	93.3333	86.6667	93.3333
33	2	M	7.04932	15	15	13	15	58	100	100	86.6667	100	96.6667
34	2	M	6.52603	14	15	14	15	58	93.3333	100	93.3333	100	96.6667
35	2	F	7	15	15	15	15	60	100	100	100	100	100
36	2	F	6.88219	15	15	15	15	60	100	100	100	100	100
37	2	M	7	15	15	15	15	60	100	100	100	100	100
38	1	F	6.30959	5	6	3	3	17	33.3333	40	20	20	28.3333
39	1	M	6.63836	10	7	2	1	20	66.6667	46.6667	13.3333	6.66667	33.3333
40	1	M	6.11781	8	10	3	1	22	53.3333	66.6667	20	6.66667	36.6667
41	1	M	6.19726	11	8	3	3	25	73.3333	53.3333	20	20	41.6667
42	1	F	6.20822	7	10	4	5	26	46.6667	66.6667	26.6667	33.3333	43.3333
43	1	M	6.63836	11	8	3	4	26	73.3333	53.3333	20	26.6667	43.3333
44	1	M	6.61918	11	11	3	4	29	73.3333	73.3333	20	26.6667	48.3333
45	1	M	6.63836	12	13	4	4	33	80	86.6667	26.6667	26.6667	55
46	1	M	6.78356	12	13	4	4	33	80	86.6667	26.6667	26.6667	55
47	1	M	6.42466	12	15	9	4	40	80	100	60	26.6667	66.6667
48	1	M	6.05753	13	12	9	6	40	86.6667	80	60	40	66.6667
49	1	F	6.52877	11	14	8	7	40	73.3333	93.3333	53.3333	46.6667	66.6667
50	1	M	6.07945	15	14	9	8	46	100	93.3333	60	53.3333	76.6667
51	1	F	6.71233	15	12	12	6	45	100	80	80	40	75
52	1	M	6.76164	13	15	10	9	47	86.6667	100	66.6667	60	78.3333
53	1	M	6.68767	13	11	14	10	48	86.6667	73.3333	93.3333	66.6667	80
54	1	F	6.47123	15	13	14	9	51	100	86.6667	93.3333	60	85
55	1	F	6.36986	15	14	11	9	49	100	93.3333	73.3333	60	81.6667
56	1	F	6.08219	15	15	13	8	51	100	100	86.6667	53.3333	85
57	1	F	6.5863	14	14	13	11	52	93.3333	93.3333	86.6667	73.3333	86.6667
58	1	F	6.01644	15	14	12	10	51	100	93.3333	80	66.6667	85
59	1	M	6.78082	12	13	12	12	49	80	86.6667	80	80	81.6667
60	1	F	6.14795	10	11	12	7	40	66.6667	73.3333	80	46.6667	66.6667
61	1	F	6.36712	9	10	7	6	32	60	66.6667	46.6667	40	53.3333
62	1	F	6.17534	4	8	8	5	25	26.6667	53.3333	53.3333	33.3333	41.6667
63	1	F	6.27945	13	11	9	9	42	86.6667	73.3333	60	60	70
64	1	M	6.15342	13	12	9	5	39	86.6667	80	60	33.3333	65
65	1	F	6.71781	14	13	9	10	46	93.3333	86.6667	60	66.6667	76.6667
66	1	F	6.26301	5	8	3	3	19	33.3333	53.3333	20	20	31.6667
67	1	F	6.54795	13	14	13	11	51	86.6667	93.3333	86.6667	73.3333	85
68	1	M	6.24658	12	10	7	7	36	80	66.6667	46.6667	46.6667	60
69	1	F	6.60548	13	15	15	13	56	86.6667	100	100	86.6667	93.3333
70	1	F	7.05205	13	14	12	8	47	86.6667	93.3333	80	53.3333	78.3333
71	1	M	6.94795	13	13	8	6	40	86.6667	86.6667	53.3333	40	66.6667
72	1	M	6.91781	1	2	0	1	4	6.66667	13.3333	0	6.66667	6.66667
73	1	M	6.40274	15	15	13	10	53	100	100	86.6667	66.6667	88.3333
74	1	M	6.2274	5	6	2	0	13	33.3333	40	13.3333	0	21.6667
75	1	M	6.72603	6	6	3	4	19	40	40	20	26.6667	31.6667
76	1	M	6.72329	8	8	8	5	29	53.3333	53.3333	53.3333	33.3333	48.3333
77	1	F	6.46301	13	15	9	7	44	86.6667	100	60	46.6667	73.3333
78	1	F	6.73973	10	7	5	6	28	66.6667	46.6667	33.3333	40	46.6667
79	1	F	6.94795	8	10	7	4	29	53.3333	66.6667	46.6667	26.6667	48.3333
80	1	M	6.52055	9	14	11	7	41	60	93.3333	73.3333	46.6667	68.3333
81	1	F	6.68493	15	15	15	15	60	100	100	100	100	100
82	1	M	6.06575	8	9	5	5	27	53.3333	60	33.3333	33.3333	45
83	1	F	6.74795	13	15	12	10	50	86.6667	100	80	66.6667	83.3333
84	1	F	6.14521	12	13	7	7	39	80	86.6667	46.6667	46.6667	65
85	1	M	6.36712	12	13	10	13	48	80	86.6667	66.6667	86.6667	80
86	1	F	6.33973	14	15	13	11	53	93.3333	100	86.6667	73.3333	88.3333
87	1	F	7.02466	13	13	9	10	45	86.6667	86.6667	60	66.6667	75
88	1	M	6.84658	5	10	5	7	27	33.3333	66.6667	33.3333	46.6667	45
89	1	M	6.77534	6	11	6	8	31	40	73.3333	40	53.3333	51.6667
90	1	F	7.06301	13	13	12	10	48	86.6667	86.6667	80	66.6667	80
91	1	M	6.23288	8	9	1	1	19	53.3333	60	6.66667	6.66667	31.6667
92	1	F	6.43014	12	12	9	14	47	80	80	60	93.3333	78.3333
93	1	F	7.03562	14	15	13	12	54	93.3333	100	86.6667	80	90
94	1	M	6.10137	8	15	7	10	40	53.3333	100	46.6667	66.6667	66.6667
95	1	F	6.90685	13	12	7	7	39	86.6667	80	46.6667	46.6667	65
96	1	F	6.48767	8	13	5	5	31	53.3333	86.6667	33.3333	33.3333	51.6667
97	1	M	6.27671	12	15	10	7	44	80	100	66.6667	46.6667	73.3333
98	1	M	6.4	5	8	4	6	23	33.3333	53.3333	26.6667	40	38.3333
99	1	M	6.8	7	4	3	1	15	46.6667	26.6667	20	6.66667	25
100	1	F	6.29315	14	13	14	12	53	93.3333	86.6667	93.3333	80	88.3333

## Sheet: CAPTION
Column A	Number assigned to each participant
Column B	Observational moments: 1 = less schooled first graders; 2 = more schooled first graders.
Column C	Gender: M = boy; F = girl
Column D	Age of the participants.
Column E	Accuracy in short words with a high frequency of the first syllable
Column F	Accuracy in short words with low frequency of the first syllable
Column G	Accuracy in long words with a high frequency of the first syllable
Column H	Accuracy in long words with low frequency of the first syllable
Column I	Total accuracy
Column J	Percentages of accuracy in short words with a high frequency of the first syllable
Column K	Percentages of accuracy in short words with low frequency of the first syllable
Column L	Percentages of accuracy in long words with a high frequency of the first syllable
Column M	Percentages of accuracy in long words with low frequency of the first syllable
Column N	Percentages of total accuracy
